# Supplementary material for: Germline de novo mutation rate of the highly heterozygous amphioxus genome
Source: Mol Biol Evol. 2026 Jan 14;43(2):msag017. doi: 10.1093/molbev/msag017 (PMC12862219; doi:10.1093/molbev/msag017)
Supplement: msag017_Supplementary_Data [file msag017_supplementary_data.zip]

Archive with 2 entries (2 files):
- mutation rate Supplementary figures_1207.pdf
- mutation rate Supplement_Tables_1207.xlsx
