# Supplementary material for: Germline de novo mutation rate of the highly heterozygous amphioxus genome
Source: Mol Biol Evol. 2026 Jan 14;43(2):msag017. doi: 10.1093/molbev/msag017 (PMC12862219; doi:10.1093/molbev/msag017)
Supplement: msag017_Supplementary_Data [file msag017_supplementary_data.zip › mutation rate Supplement_Tables_1207.xlsx]

## Sheet: Table S1
Table S1 - Information for each sample. Sample label, pedigree, sequencing depth and Q30 qualities.
Note: Q30, the percentage of bases with a quality score indicating a 0.1% or lower error rate; Read depth, genome size is 490 Mb.
Sample label	Pedigree	Read count (M)	Base count (G)	GC contant (%)	Q30 Total (%)	Read depth
Bf-P	paternal	123.86	37.16	41.68	95.43	75.8367
Bf-M	maternal	139.90	41.98	41.97	94.35	85.6735
Bf-1	offspring	145.04	43.52	42.11	95.02	88.8163
Bf-2	offspring	84.00	25.2	41.48	93.06	51.4286
Bf-3	offspring	89.56	26.86	41.99	94.5	54.8163
Bf-4	offspring	103.18	30.96	41.52	93.21	63.1837
Bf-5	offspring	130.40	39.12	41.66	94.79	79.8367
Bf-6	offspring	129.28	38.78	42.28	94.6	79.1429
Bf-7	offspring	122.17	36.66	42.18	94.58	74.8163
Bf-8	offspring	111.34	33.4	41.56	93.63	68.1633
Bf-9	offspring	125.19	37.56	41.7	94.47	76.6531
Bf-10	offspring	87.52	26.26	41.61	92.71	53.5918
Bf-11	offspring	122.50	36.74	42.17	94.7	74.9796
Bf-12	offspring	96.91	29.08	41.79	93.48	59.3469
Bf-13	offspring	149.13	44.74	41.66	94.56	91.3061
Bf-14	offspring	111.53	33.46	42.69	93.55	68.2857
Bf-15	offspring	121.10	36.32	42.38	94.72	74.1224
Bf-16	offspring	93.35	28.0	41.56	93.27	57.1429
Bf-17	offspring	133.73	40.12	41.72	94.41	81.8776
Bf-18	offspring	96.68	29.0	41.72	93.29	59.1837
Bf-19	offspring	124.99	37.5	42.17	93.96	76.5306
Bf-20	offspring	89.96	26.98	42.45	92.94	55.0612
Bf-21	offspring	119.10	35.72	41.65	94.2	72.898
Bf-22	offspring	111.53	33.46	42.66	94.14	68.2857
Bf-23	offspring	123.39	37.02	42.17	94.62	75.551
Bf-24	offspring	93.94	28.18	41.41	92.62	57.5102
Bf-25	offspring	117.77	35.32	41.94	94.31	72.0816
Bf-26	offspring	94.44	28.34	41.76	92.61	57.8367
Bf-27	offspring	108.60	32.58	42.44	94.1	66.4898
Bf-28	offspring	80.68	24.2	41.97	93.22	49.3878
Bf-29	offspring	119.73	35.92	41.86	94.06	73.3061
Bf-30	offspring	98.99	29.7	42.92	94.68	60.6122
Bf-31	offspring	111.84	33.56	43.28	94.39	68.4898
Bf-32	offspring	95.14	28.54	41.77	93.31	58.2449
Bf-33	offspring	113.73	34.12	41.8	94.18	69.6327
Bf-36	offspring	109.22	32.76	41.59	95.54	66.8571
Bf-37	offspring	158.14	47.44	42.38	96.15	96.8163
Bf-38	offspring	131.60	39.48	41.54	94.72	80.5714
Bf-39	offspring	194.01	58.2	41.66	95.78	118.776
Bf-40	offspring	137.75	41.32	41.63	95.46	84.3265
Bf-41	offspring	121.28	36.38	41.64	95.36	74.2449
Bf-42	offspring	126.40	37.92	41.96	95.11	77.3878
Bf-43	offspring	170.79	51.24	41.76	95.42	104.571
Bf-44	offspring	129.52	38.86	41.82	95.66	79.3061
Bf-45	offspring	146.90	44.06	41.78	96.29	89.9184
Bf-46	offspring	132.00	39.6	41.75	96.58	80.8163
Bf-47	offspring	141.27	42.38	41.7	95.41	86.4898
Bf-48	offspring	136.15	40.84	41.74	95.78	83.3469
Bf-49	offspring	150.79	45.24	41.36	95.25	92.3265
Bf-50	offspring	115.33	34.6	41.58	94.69	70.6122
Bf-51	offspring	143.72	43.12	41.69	95.19	88
Bf-52	offspring	152.42	45.72	41.73	95.65	93.3061
Bf-53	offspring	154.97	46.48	41.63	95.38	94.8571
Bf-54	offspring	140.14	42.04	41.69	95.18	85.7959
Bf-55	offspring	151.56	45.46	41.76	95.27	92.7755
Bf-56	offspring	137.81	41.34	41.44	94.58	84.3673
Bf-57	offspring	157.81	47.34	41.66	95.55	96.6122
Bf-58	offspring	151.22	45.36	41.64	95.67	92.5714
Bf-59	offspring	136.80	41.04	41.97	95.44	83.7551
Bf-60	offspring	153.67	46.1	41.51	95.2	94.0816
Bf-61	offspring	103.32	31	41.81	94.31	63.2653
Bf-62	offspring	171.85	51.56	41.91	96.14	105.224
Bf-63	offspring	151.35	45.4	41.66	95.72	92.6531
Bf-64	offspring	165.56	49.66	42.15	96.25	101.347
Bf-65	offspring	129.98	39	41.87	96.38	79.5918
Bf-66	offspring	127.93	38.38	41.52	94.81	78.3265
Bf-67	offspring	122.79	36.84	41.39	94.76	75.1837
Bf-68	offspring	141.94	42.58	41.47	95.2	86.898
Bf-69	offspring	165.81	49.74	41.42	94.65	101.51
Bf-70	offspring	175.84	52.76	41.91	95.57	107.673
Bf-71	offspring	149.83	44.96	42.01	95.18	91.7551
Bf-72	offspring	182.27	54.68	41.7	95.0	111.592
Bf-73	offspring	143.73	43.12	41.52	95.72	88
Bf-74	offspring	166.38	49.92	41.34	95.39	101.878
Bf-75	offspring	108.19	32.46	41.55	95.39	66.2449
Bf-76	offspring	145.04	43.52	41.53	94.98	88.8163
Bf-77	offspring	146.72	44.02	41.74	95.27	89.8367
Bf-78	offspring	138.50	41.54	41.58	95.32	84.7755
Bf-79	offspring	147.61	44.28	41.9	96.23	90.3673
Bf-80	offspring	147.88	44.36	41.42	95.64	90.5306
Bf-81	offspring	154.99	46.5	41.8	95.31	94.898
Bf-82	offspring	163.06	48.92	41.87	96.12	99.8367
Bf-83	offspring	165.71	49.72	41.48	95.17	101.469
Bf-84	offspring	126.69	38	41.67	95.59	77.551
Bf-85	offspring	161.51	48.46	42.47	96.36	98.898
Bf-86	offspring	148.33	44.5	41.32	94.41	90.8163
Bf-87	offspring	231.23	69.36	41.94	94.68	141.551
Bf-88	offspring	121.90	36.56	41.77	95.05	74.6122
Bf-89	offspring	180.79	54.24	41.79	95.34	110.694
Bf-90	offspring	83.58	25.08	41.25	94.08	51.1837
Bf-91	offspring	132.05	39.62	41.48	94.73	80.8571
Bf-92	offspring	191.79	57.54	41.72	95.55	117.429
Bf-93	offspring	165.75	49.72	41.64	95.53	101.469
Bf-94	offspring	154.09	46.22	41.43	95.47	94.3265
Bf-95	offspring	159.72	47.92	41.46	95.59	97.7959
Bf-96	offspring	137.60	41.28	41.33	95.14	84.2449
Bf-97	offspring	148.45	44.54	41.62	95.35	90.898
Bf-98	offspring	128.21	38.46	41.76	95.03	78.4898
Bf-99	offspring	142.41	42.72	41.99	95.19	87.1837
Bf-100	offspring	150.31	45.1	42.47	95.62	92.0408
Bf-101	offspring	148.37	44.5	41.68	96.36	90.8163
Bf-102	offspring	144.67	43.4	42.27	96.3	88.5714
Bf-103	offspring	110.11	33.04	41.88	94.0	67.4286
Bf-104	offspring	173.66	52.1	41.73	95.52	106.327
Bf-105	offspring	169.77	50.94	42.01	96.14	103.959
Bf-106	offspring	134.72	40.42	41.59	95.49	82.4898

## Sheet: Table S2
Table S2 - Wrongly mapped rate of simulating sequencing reads.
Individual heterozygosity	Simulated read count	Reads with MAPQ > 30	Wrongly mapped reads	Proportion of wrongly mapped reads
0	32660118	30696994	1495	0.00487018
0.001	32660424	30690174	2763	0.00900288
0.005	32660408	30679399	14304	0.0466241
0.01	32660148	30662696	43652	0.142362
0.02	32660208	30628532	157671	0.514785
0.04	32660334	30559891	635639	2.07998
0.1	32660160	29923393	5541920	18.5204

## Sheet: Table S3
Table S3 - Assembly statistics of the parental genomes of B. floridae.
Assembly statistics	Maternal	Paternal	Maternal and paternal
Number of contigs (>= 0 bp)	520795	501539	1022334
Number of contigs (>= 1000 bp)	150415	144295	294710
Number of contigs (>= 10000 bp)	15001	17697	32698
Number of contigs (>= 50000 bp)	183	160	343
Number of bubble contig	135010	128348	263358
Number of non-bubble contig	385785	373191	758976
Largest contig length (bp)	131075	103663	131075
Total length (bp)	805887140	830042565	1635929705
Total length of bubble contigs (bp)	389872512	466261966	856134478
Total length of non-bubble contigs (bp)	416014628	363780599	779795227
GC (%)	41.16	41.15	41.15
N50 (bp)	6567	7627	7077
N90 (bp)	1305	1420	1359
L50	28651	26160	54608
L90	127805	117574	245241

## Sheet: Table S4
Table S4- Summary statistics of non-bubble contigs before and after reclassification in the parental genome assemblies. “Original bubble contig” and “Original non-bubble contig” refer to heterozygous and homozygous contigs as initially identified by Platanus-allee, whereas “bubble-like”, “true non-bubble”, and “uncertain non-bubble” are three subclasses of heterozygous/homozygous contigs further …
conitg set	contig class	length (Mb) (Maternal)	fraction (Maternal)	length (Mb) (Paternal)	fraction (Paternal)
	original bubble contig	389.87	0.4839	466.26	0.5614
old	original non-bubble contig	416.01	0.5161	363.78	0.4386
	Total	805.89	1	830.04	1
	original bubble contig	389.87	0.4838	466.26	0.5614
new	bubble-like non-bubble contig	147.61	0.1832	129.98	0.1566
	true non-bubble contig	91.89	0.114	67.49	0.0813
	uncertain non-bubble contig	176.52	0.219	166.31	0.2004
	Total	805.89	1	830.04	1

## Sheet: Table S5
Table S5 - Estimating error rate of non-bubble contig re-classification by simulation.
Note: confirmed contig: re-classified contig validated by ground truth; error rate=len(not confirmed bubble-like contigs)/len(all re-classified bubble-like contigs)
sample	conitg class	len. of confirmed contigs (bp)	len. of not confirmed contigs (bp)	len. of all re-classified contigs (bp)	error rate
sample1	bubble-like	1323882	29835	1353717	0.0220393
sample2	bubble-like	1330103	30878	1360981	0.022688
sample1	true non-bubble	8320898	486586	8807484	0.055247
sample2	true non-bubble	8597390	483055	9080445	0.053197

## Sheet: Table S6
Table S6 - Information of all candidate DNMs.
Note: ssDNM - DNMs are shared among siblings.
Sample label	Contig ID	Position	Reference allele	Alternative allele	Depth	Parental origin	ssDNM	CpG
Bf-10	primary_bubble31825_len801_cov31_read147_maxK76_Bf_P	562	G	A	16	Paternal	unique	non-CpG
Bf-10	secondary_bubble63574_len11999_cov41_read144_maxK81_Bf_M	2676	G	T	18	Maternal	unique	non-CpG
Bf-10	non_bubble_other406799_len13694_cov40_read144_maxK81_Bf_M	10668	A	G	30	Maternal	shared	non-CpG
Bf-100	non_bubble_other92546_len3165_cov37_read147_maxK76_Bf_P	1678	A	G	47	Paternal	shared	non-CpG
Bf-100	non_bubble_other601246_len4014_cov36_read144_maxK81_Bf_M	1465	A	G	69	Maternal	unique	non-CpG
Bf-101	non_bubble_other610754_len1142_cov107_read144_maxK81_Bf_M	643	C	A	24	Maternal	unique	non-CpG
Bf-101	primary_bubble13188_len3725_cov34_read147_maxK76_Bf_P	676	G	A	52	Paternal	unique	non-CpG
Bf-101	secondary_bubble59936_len8136_cov36_read147_maxK76_Bf_P	2177	C	T	15	unphased	unique	non-CpG
Bf-103	primary_bubble41901_len7247_cov39_read144_maxK81_Bf_M	2737	A	T	19	Maternal	unique	non-CpG
Bf-104	non_bubble_other138319_len5079_cov42_read144_maxK81_Bf_M	497	C	T	34	Maternal	unique	non-CpG
Bf-104	non_bubble_other446818_len3009_cov35_read147_maxK76_Bf_P	2242	A	G	60	Paternal	unique	non-CpG
Bf-104	non_bubble_other614430_len14097_cov53_read144_maxK81_Bf_M	9145	C	T	42	Maternal	unique	non-CpG
Bf-104	non_bubble_other614430_len14097_cov53_read144_maxK81_Bf_M	9148	C	T	42	Maternal	unique	non-CpG
Bf-104	non_bubble_other614430_len14097_cov53_read144_maxK81_Bf_M	9156	A	T	38	Maternal	unique	non-CpG
Bf-104	non_bubble_other614430_len14097_cov53_read144_maxK81_Bf_M	9165	C	T	40	Maternal	unique	non-CpG
Bf-104	secondary_bubble10913_len33645_cov37_read147_maxK76_Bf_P	32434	T	C	48	Paternal	unique	non-CpG
Bf-105	primary_bubble45292_len64870_cov38_read147_maxK76_Bf_P	13642	T	C	62	Paternal	shared	non-CpG
Bf-105	secondary_bubble18111_len1027_cov36_read147_maxK76_Bf_P	789	A	G	51	Paternal	shared	non-CpG
Bf-105	primary_bubble33869_len74923_cov38_read147_maxK76_Bf_P	71608	C	T	29	Paternal	unique	CpG
Bf-105	primary_bubble57895_len5276_cov41_read144_maxK81_Bf_M	2587	A	C	25	unphased	unique	non-CpG
Bf-105	secondary_bubble51659_len21009_cov40_read144_maxK81_Bf_M	455	C	T	55	Maternal	unique	CpG
Bf-106	secondary_bubble39172_len3524_cov40_read144_maxK81_Bf_M	2071	G	C	38	Maternal	shared	non-CpG
Bf-12	non_bubble_other610681_len26452_cov79_read144_maxK81_Bf_M	15012	C	T	23	Maternal	unique	non-CpG
Bf-12	non_bubble_other625066_len9267_cov93_read144_maxK81_Bf_M	6972	T	C	29	Maternal	unique	non-CpG
Bf-13	non_bubble_other284102_len10828_cov39_read144_maxK81_Bf_M	2893	T	A	47	Maternal	shared	non-CpG
Bf-14	non_bubble_other193769_len19628_cov40_read144_maxK81_Bf_M	4373	A	G	40	Maternal	unique	non-CpG
Bf-14	secondary_bubble60230_len6743_cov37_read144_maxK81_Bf_M	4537	T	C	18	Maternal	shared	non-CpG
Bf-16	non_bubble_other274446_len1761_cov64_read144_maxK81_Bf_M	1645	T	C	12	Maternal	unique	non-CpG
Bf-17	primary_bubble63524_len4689_cov40_read147_maxK76_Bf_P	2468	T	C	41	Paternal	shared	non-CpG
Bf-18	secondary_bubble52731_len19739_cov36_read147_maxK76_Bf_P	15368	G	A	31	Paternal	unique	non-CpG
Bf-18	secondary_bubble64920_len1727_cov31_read144_maxK81_Bf_M	1131	G	A	17	Maternal	unique	non-CpG
Bf-18	non_bubble_other92546_len3165_cov37_read147_maxK76_Bf_P	1678	A	G	29	Paternal	shared	non-CpG
Bf-19	primary_bubble54212_len11772_cov38_read147_maxK76_Bf_P	188	A	C	33	Paternal	unique	non-CpG
Bf-19	primary_bubble54212_len11772_cov38_read147_maxK76_Bf_P	189	G	A	33	Paternal	unique	non-CpG
Bf-19	primary_bubble63524_len4689_cov40_read147_maxK76_Bf_P	2468	T	C	31	Paternal	shared	non-CpG
Bf-2	non_bubble_other372848_len8145_cov74_read144_maxK81_Bf_M	5379	G	A	20	Maternal	unique	non-CpG
Bf-2	non_bubble_other469087_len6241_cov42_read144_maxK81_Bf_M	4931	T	C	21	Maternal	unique	non-CpG
Bf-2	secondary_bubble60190_len20020_cov37_read144_maxK81_Bf_M	15695	G	A	18	Maternal	unique	CpG
Bf-2	secondary_bubble7690_len1877_cov41_read144_maxK81_Bf_M	1718	G	A	13	Maternal	unique	non-CpG
Bf-20	non_bubble_other126347_len2050_cov68_read147_maxK76_Bf_P	343	G	T	32	Paternal	unique	non-CpG
Bf-20	primary_bubble45993_len4288_cov39_read147_maxK76_Bf_P	2038	C	T	18	unphased	unique	non-CpG
Bf-22	primary_bubble60422_len8849_cov36_read144_maxK81_Bf_M	5645	A	G	21	Maternal	unique	non-CpG
Bf-22	secondary_bubble35404_len33878_cov37_read147_maxK76_Bf_P	30663	G	A	32	Paternal	unique	non-CpG
Bf-23	primary_bubble35878_len38735_cov37_read147_maxK76_Bf_P	6585	G	T	28	Paternal	unique	non-CpG
Bf-24	primary_bubble11579_len17265_cov40_read144_maxK81_Bf_M	3651	C	T	15	unphased	unique	non-CpG
Bf-24	primary_bubble20338_len4993_cov38_read147_maxK76_Bf_P	4579	G	A	31	Paternal	unique	non-CpG
Bf-24	primary_bubble20338_len4993_cov38_read147_maxK76_Bf_P	4639	T	C	20	Paternal	unique	non-CpG
Bf-24	primary_bubble20338_len4993_cov38_read147_maxK76_Bf_P	4591	A	C	29	Paternal	shared	non-CpG
Bf-25	secondary_bubble38525_len3038_cov42_read144_maxK81_Bf_M	2824	C	T	13	unphased	unique	CpG
Bf-26	non_bubble_other142902_len17814_cov39_read144_maxK81_Bf_M	4447	G	A	36	Maternal	unique	non-CpG
Bf-27	non_bubble_other140298_len5850_cov39_read147_maxK76_Bf_P	1119	C	G	40	Paternal	shared	non-CpG
Bf-27	primary_bubble2801_len14398_cov40_read147_maxK76_Bf_P	616	G	T	39	Paternal	unique	non-CpG
Bf-27	secondary_bubble58920_len13944_cov42_read144_maxK81_Bf_M	4055	T	C	26	Maternal	unique	non-CpG
Bf-27	non_bubble_other92546_len3165_cov37_read147_maxK76_Bf_P	1678	A	G	31	Paternal	shared	non-CpG
Bf-29	non_bubble_other129088_len2708_cov40_read144_maxK81_Bf_M	827	C	T	41	Maternal	unique	non-CpG
Bf-29	non_bubble_other129088_len2708_cov40_read144_maxK81_Bf_M	836	A	G	36	Maternal	unique	non-CpG
Bf-29	primary_bubble20338_len4993_cov38_read147_maxK76_Bf_P	4591	A	C	41	Paternal	shared	non-CpG
Bf-30	non_bubble_other117763_len5871_cov52_read147_maxK76_Bf_P	1678	G	T	34	Paternal	unique	CpG
Bf-30	non_bubble_other117763_len5871_cov52_read147_maxK76_Bf_P	1679	A	T	34	Paternal	unique	non-CpG
Bf-30	primary_bubble45292_len64870_cov38_read147_maxK76_Bf_P	13642	T	C	25	Paternal	shared	non-CpG
Bf-30	secondary_bubble18111_len1027_cov36_read147_maxK76_Bf_P	789	A	G	24	Paternal	shared	non-CpG
Bf-30	secondary_bubble37501_len6310_cov36_read147_maxK76_Bf_P	3076	T	C	13	Paternal	shared	non-CpG
Bf-31	non_bubble_other255836_len4519_cov42_read144_maxK81_Bf_M	411	G	A	25	unphased	unique	non-CpG
Bf-31	non_bubble_other255836_len4519_cov42_read144_maxK81_Bf_M	413	C	T	25	unphased	unique	CpG
Bf-31	secondary_bubble44036_len4466_cov36_read147_maxK76_Bf_P	4348	T	G	37	Paternal	unique	non-CpG
Bf-32	primary_bubble54952_len16770_cov36_read144_maxK81_Bf_M	440	A	G	26	Maternal	unique	non-CpG
Bf-32	primary_bubble44310_len9609_cov41_read147_maxK76_Bf_P	6350	C	T	30	Paternal	shared	non-CpG
Bf-33	non_bubble_other596445_len3872_cov37_read144_maxK81_Bf_M	2559	C	T	20	unphased	unique	non-CpG
Bf-33	secondary_bubble24305_len4045_cov39_read147_maxK76_Bf_P	3163	G	A	39	Paternal	unique	non-CpG
Bf-36	non_bubble_other632808_len18276_cov72_read147_maxK76_Bf_P	15594	C	A	25	Paternal	unique	non-CpG
Bf-37	primary_bubble26908_len6787_cov38_read147_maxK76_Bf_P	1157	G	T	44	Paternal	unique	non-CpG
Bf-37	secondary_bubble38508_len3290_cov40_read147_maxK76_Bf_P	2034	C	A	47	Paternal	unique	non-CpG
Bf-37	secondary_bubble62195_len17136_cov37_read147_maxK76_Bf_P	13189	G	A	33	Paternal	unique	non-CpG
Bf-38	non_bubble_other100906_len4758_cov40_read147_maxK76_Bf_P	4107	A	G	42	Paternal	unique	non-CpG
Bf-38	non_bubble_other87156_len1137_cov64_read144_maxK81_Bf_M	637	C	A	35	Maternal	unique	CpG
Bf-38	primary_bubble28706_len21746_cov38_read147_maxK76_Bf_P	13228	C	T	29	Paternal	unique	CpG
Bf-38	primary_bubble61922_len3906_cov41_read147_maxK76_Bf_P	3494	C	A	40	Paternal	unique	non-CpG
Bf-38	secondary_bubble43733_len18208_cov38_read144_maxK81_Bf_M	434	A	G	18	Maternal	unique	non-CpG
Bf-38	secondary_bubble53788_len546_cov42_read147_maxK76_Bf_P	441	C	A	14	unphased	unique	non-CpG
Bf-39	non_bubble_other430136_len8205_cov39_read147_maxK76_Bf_P	7555	T	A	26	unphased	unique	non-CpG
Bf-4	non_bubble_other131876_len1504_cov33_read147_maxK76_Bf_P	766	C	A	25	Paternal	unique	CpG
Bf-4	non_bubble_other168303_len8255_cov57_read144_maxK81_Bf_M	6823	G	A	27	Maternal	unique	non-CpG
Bf-4	non_bubble_other168303_len8255_cov57_read144_maxK81_Bf_M	6824	T	C	27	Maternal	unique	non-CpG
Bf-4	non_bubble_other197881_len1679_cov36_read147_maxK76_Bf_P	295	G	A	36	Paternal	unique	non-CpG
Bf-4	non_bubble_other416327_len28407_cov78_read144_maxK81_Bf_M	13327	T	C	32	Maternal	unique	non-CpG
Bf-4	secondary_bubble14636_len39287_cov39_read147_maxK76_Bf_P	9740	T	C	43	Paternal	unique	non-CpG
Bf-40	non_bubble_other413841_len11018_cov38_read147_maxK76_Bf_P	1523	G	A	25	Paternal	shared	non-CpG
Bf-40	primary_bubble55196_len13088_cov39_read144_maxK81_Bf_M	4849	A	G	26	unphased	unique	non-CpG
Bf-40	primary_bubble55196_len13088_cov39_read144_maxK81_Bf_M	4861	T	G	27	unphased	unique	non-CpG
Bf-40	primary_bubble55196_len13088_cov39_read144_maxK81_Bf_M	4864	G	A	27	unphased	unique	non-CpG
Bf-41	non_bubble_other319026_len586_cov36_read147_maxK76_Bf_P	282	A	C	55	Paternal	unique	non-CpG
Bf-42	secondary_bubble42410_len6519_cov37_read147_maxK76_Bf_P	1984	G	A	51	Paternal	unique	non-CpG
Bf-43	primary_bubble42134_len5889_cov38_read144_maxK81_Bf_M	316	T	C	44	Maternal	unique	non-CpG
Bf-44	non_bubble_other193561_len14526_cov43_read144_maxK81_Bf_M	9882	G	A	34	Maternal	unique	CpG
Bf-44	non_bubble_other193561_len14526_cov43_read144_maxK81_Bf_M	9883	C	T	34	Maternal	unique	non-CpG
Bf-44	non_bubble_other193561_len14526_cov43_read144_maxK81_Bf_M	9888	G	A	36	Maternal	unique	non-CpG
Bf-44	non_bubble_other517671_len9230_cov38_read147_maxK76_Bf_P	5030	C	A	43	Paternal	unique	non-CpG
Bf-44	primary_bubble40667_len8064_cov37_read147_maxK76_Bf_P	4886	T	C	44	Paternal	unique	non-CpG
Bf-44	primary_bubble50141_len16226_cov40_read147_maxK76_Bf_P	1304	T	C	32	Paternal	unique	non-CpG
Bf-44	primary_bubble50141_len16226_cov40_read147_maxK76_Bf_P	1308	T	C	32	Paternal	unique	non-CpG
Bf-44	secondary_bubble35898_len13769_cov40_read144_maxK81_Bf_M	6536	C	T	39	Maternal	unique	non-CpG
Bf-45	non_bubble_other131645_len8827_cov37_read147_maxK76_Bf_P	7891	A	T	22	unphased	unique	non-CpG
Bf-45	non_bubble_other161917_len13132_cov77_read144_maxK81_Bf_M	7671	T	C	15	Maternal	unique	non-CpG
Bf-45	non_bubble_other168941_len2029_cov35_read147_maxK76_Bf_P	601	G	A	28	Paternal	unique	CpG
Bf-45	primary_bubble32324_len8338_cov42_read144_maxK81_Bf_M	3923	C	T	37	Maternal	unique	non-CpG
Bf-45	primary_bubble32324_len8338_cov42_read144_maxK81_Bf_M	3926	G	A	37	Maternal	unique	CpG
Bf-45	primary_bubble63524_len4689_cov40_read147_maxK76_Bf_P	2468	T	C	34	Paternal	shared	non-CpG
Bf-46	primary_bubble19444_len5481_cov39_read144_maxK81_Bf_M	5364	A	C	40	Maternal	shared	non-CpG
Bf-46	primary_bubble60976_len9284_cov35_read147_maxK76_Bf_P	6565	G	A	44	Paternal	unique	non-CpG
Bf-46	secondary_bubble19488_len1610_cov34_read144_maxK81_Bf_M	1418	G	A	20	unphased	unique	CpG
Bf-46	secondary_bubble60230_len6743_cov37_read144_maxK81_Bf_M	4537	T	C	36	Maternal	shared	non-CpG
Bf-47	non_bubble_other133969_len1422_cov38_read147_maxK76_Bf_P	257	T	A	28	Paternal	unique	non-CpG
Bf-47	secondary_bubble29074_len15221_cov36_read147_maxK76_Bf_P	692	A	G	41	Paternal	unique	non-CpG
Bf-47	secondary_bubble60788_len10367_cov37_read144_maxK81_Bf_M	8233	T	A	37	Maternal	unique	non-CpG
Bf-48	primary_bubble50141_len16226_cov40_read147_maxK76_Bf_P	1338	A	G	45	Paternal	unique	non-CpG
Bf-48	primary_bubble55020_len4298_cov40_read144_maxK81_Bf_M	2043	C	T	25	unphased	unique	non-CpG
Bf-48	secondary_bubble40333_len7924_cov40_read144_maxK81_Bf_M	7755	C	T	20	unphased	unique	non-CpG
Bf-49	non_bubble_other451955_len9304_cov37_read144_maxK81_Bf_M	1880	T	C	22	unphased	unique	non-CpG
Bf-49	non_bubble_other648263_len3603_cov41_read147_maxK76_Bf_P	3162	C	G	45	Paternal	unique	non-CpG
Bf-5	non_bubble_other164535_len14599_cov41_read144_maxK81_Bf_M	7830	G	A	41	Maternal	unique	non-CpG
Bf-5	secondary_bubble32077_len699_cov31_read144_maxK81_Bf_M	463	G	A	31	Maternal	unique	non-CpG
Bf-5	primary_bubble44310_len9609_cov41_read147_maxK76_Bf_P	6350	C	T	48	Paternal	shared	non-CpG
Bf-50	non_bubble_other518604_len5115_cov41_read147_maxK76_Bf_P	4085	C	G	34	Paternal	unique	non-CpG
Bf-50	non_bubble_other76555_len2394_cov44_read144_maxK81_Bf_M	2142	G	A	33	Maternal	unique	non-CpG
Bf-50	non_bubble_other76555_len2394_cov44_read144_maxK81_Bf_M	2170	T	A	28	Maternal	unique	non-CpG
Bf-50	secondary_bubble62061_len7576_cov39_read144_maxK81_Bf_M	3705	G	A	19	unphased	unique	non-CpG
Bf-50	secondary_bubble64158_len2513_cov36_read144_maxK81_Bf_M	800	A	C	17	Maternal	shared	non-CpG
Bf-51	primary_bubble35877_len34165_cov37_read147_maxK76_Bf_P	19453	G	A	42	Paternal	unique	CpG
Bf-51	secondary_bubble18111_len1027_cov36_read147_maxK76_Bf_P	789	A	G	45	Paternal	shared	non-CpG
Bf-51	secondary_bubble37501_len6310_cov36_read147_maxK76_Bf_P	3076	T	C	23	Paternal	shared	non-CpG
Bf-52	non_bubble_other171140_len2417_cov38_read144_maxK81_Bf_M	1497	A	T	37	Maternal	unique	non-CpG
Bf-52	primary_bubble37140_len21462_cov36_read147_maxK76_Bf_P	1286	A	G	40	Paternal	unique	non-CpG
Bf-53	non_bubble_other449996_len34167_cov39_read144_maxK81_Bf_M	24826	A	T	59	Maternal	unique	non-CpG
Bf-53	primary_bubble54212_len11772_cov38_read147_maxK76_Bf_P	233	T	G	44	Paternal	unique	non-CpG
Bf-56	non_bubble_other140298_len5850_cov39_read147_maxK76_Bf_P	1119	C	G	33	Paternal	shared	non-CpG
Bf-56	non_bubble_other92546_len3165_cov37_read147_maxK76_Bf_P	1678	A	G	49	Paternal	shared	non-CpG
Bf-56	non_bubble_other121200_len2059_cov53_read144_maxK81_Bf_M	1729	A	G	46	Maternal	unique	non-CpG
Bf-56	non_bubble_other410487_len4379_cov58_read147_maxK76_Bf_P	2792	T	A	47	Paternal	unique	non-CpG
Bf-56	non_bubble_other643276_len7637_cov39_read144_maxK81_Bf_M	6735	A	G	19	unphased	unique	non-CpG
Bf-58	non_bubble_other276830_len12428_cov73_read147_maxK76_Bf_P	2952	A	C	37	Paternal	unique	non-CpG
Bf-58	non_bubble_other596561_len5034_cov50_read147_maxK76_Bf_P	796	C	T	46	Paternal	unique	CpG
Bf-58	non_bubble_other596561_len5034_cov50_read147_maxK76_Bf_P	801	C	T	46	Paternal	unique	CpG
Bf-58	non_bubble_other596561_len5034_cov50_read147_maxK76_Bf_P	802	G	T	46	Paternal	unique	CpG
Bf-58	non_bubble_other86956_len3536_cov75_read144_maxK81_Bf_M	3341	T	C	62	Maternal	unique	non-CpG
Bf-58	secondary_bubble41513_len3748_cov42_read144_maxK81_Bf_M	2649	C	A	21	unphased	unique	CpG
Bf-59	primary_bubble15220_len3099_cov37_read144_maxK81_Bf_M	2512	T	C	16	unphased	unique	non-CpG
Bf-59	non_bubble_other514865_len3027_cov43_read144_maxK81_Bf_M	2507	T	A	50	Maternal	unique	non-CpG
Bf-59	primary_bubble44310_len9609_cov41_read147_maxK76_Bf_P	6350	C	T	37	Paternal	shared	non-CpG
Bf-6	secondary_bubble23409_len23569_cov39_read144_maxK81_Bf_M	15999	G	A	36	Maternal	unique	CpG
Bf-6	secondary_bubble65268_len15450_cov37_read147_maxK76_Bf_P	9006	A	G	26	Paternal	unique	non-CpG
Bf-60	secondary_bubble39172_len3524_cov40_read144_maxK81_Bf_M	2071	G	C	42	Maternal	shared	non-CpG
Bf-61	non_bubble_other144579_len7306_cov40_read147_maxK76_Bf_P	3028	C	T	13	unphased	unique	non-CpG
Bf-61	non_bubble_other415165_len24824_cov79_read144_maxK81_Bf_M	20154	G	T	25	Maternal	unique	non-CpG
Bf-61	non_bubble_other434809_len4696_cov38_read144_maxK81_Bf_M	1250	A	G	40	Maternal	unique	non-CpG
Bf-61	secondary_bubble58489_len10122_cov40_read147_maxK76_Bf_P	1536	G	A	29	Paternal	shared	non-CpG
Bf-62	non_bubble_other264517_len12910_cov73_read147_maxK76_Bf_P	9424	T	G	51	Paternal	shared	non-CpG
Bf-62	secondary_bubble65268_len15450_cov37_read147_maxK76_Bf_P	8592	T	C	30	Paternal	unique	non-CpG
Bf-62	secondary_bubble45148_len29039_cov37_read147_maxK76_Bf_P	27336	T	C	29	Paternal	shared	non-CpG
Bf-63	non_bubble_other413841_len11018_cov38_read147_maxK76_Bf_P	1523	G	A	46	Paternal	shared	non-CpG
Bf-63	secondary_bubble58199_len18152_cov41_read144_maxK81_Bf_M	2826	A	G	26	Maternal	unique	non-CpG
Bf-64	non_bubble_other144036_len5128_cov44_read144_maxK81_Bf_M	1736	G	T	53	Maternal	unique	non-CpG
Bf-64	non_bubble_other718967_len26721_cov41_read147_maxK76_Bf_P	21827	C	A	44	Paternal	unique	non-CpG
Bf-64	primary_bubble37244_len5912_cov38_read147_maxK76_Bf_P	5165	C	A	24	Paternal	unique	non-CpG
Bf-64	primary_bubble53348_len13645_cov38_read147_maxK76_Bf_P	9567	A	G	23	unphased	unique	non-CpG
Bf-65	non_bubble_other129917_len1698_cov43_read144_maxK81_Bf_M	1367	G	C	43	Maternal	unique	non-CpG
Bf-65	non_bubble_other392968_len4654_cov38_read144_maxK81_Bf_M	330	A	G	37	Maternal	unique	non-CpG
Bf-65	primary_bubble26936_len34691_cov38_read147_maxK76_Bf_P	29375	A	G	13	Paternal	unique	non-CpG
Bf-66	non_bubble_other92546_len3165_cov37_read147_maxK76_Bf_P	1678	A	G	36	Paternal	shared	non-CpG
Bf-66	non_bubble_other108310_len3020_cov70_read144_maxK81_Bf_M	316	G	T	14	Maternal	unique	non-CpG
Bf-66	secondary_bubble27903_len5415_cov44_read144_maxK81_Bf_M	4516	A	G	32	Maternal	unique	non-CpG
Bf-67	non_bubble_other228178_len811_cov45_read144_maxK81_Bf_M	114	C	T	12	unphased	unique	non-CpG
Bf-67	secondary_bubble38529_len4614_cov38_read147_maxK76_Bf_P	3357	G	A	20	Paternal	unique	non-CpG
Bf-67	secondary_bubble58489_len10122_cov40_read147_maxK76_Bf_P	1536	G	A	21	Paternal	shared	non-CpG
Bf-68	primary_bubble19444_len5481_cov39_read144_maxK81_Bf_M	5364	A	C	41	Maternal	shared	non-CpG
Bf-68	non_bubble_other169784_len11781_cov77_read144_maxK81_Bf_M	3117	T	C	21	Maternal	unique	non-CpG
Bf-68	secondary_bubble37693_len14454_cov37_read147_maxK76_Bf_P	13758	C	T	19	Paternal	unique	non-CpG
Bf-68	secondary_bubble37786_len2196_cov47_read144_maxK81_Bf_M	1136	T	A	38	Maternal	unique	non-CpG
Bf-68	secondary_bubble60230_len6743_cov37_read144_maxK81_Bf_M	4537	T	C	33	Maternal	shared	non-CpG
Bf-69	primary_bubble38011_len25081_cov37_read147_maxK76_Bf_P	4192	G	T	24	unphased	unique	non-CpG
Bf-69	primary_bubble53780_len15177_cov35_read147_maxK76_Bf_P	14822	T	C	31	Paternal	unique	non-CpG
Bf-70	non_bubble_other168303_len8255_cov57_read144_maxK81_Bf_M	7370	A	G	54	Maternal	unique	non-CpG
Bf-70	primary_bubble23539_len19140_cov37_read144_maxK81_Bf_M	14863	T	A	28	unphased	unique	non-CpG
Bf-70	primary_bubble31158_len2149_cov39_read147_maxK76_Bf_P	133	G	C	48	Paternal	unique	non-CpG
Bf-70	primary_bubble46836_len5954_cov38_read147_maxK76_Bf_P	2911	T	C	26	Paternal	unique	non-CpG
Bf-70	secondary_bubble59052_len21658_cov38_read147_maxK76_Bf_P	4273	A	T	21	unphased	unique	non-CpG
Bf-71	primary_bubble33925_len811_cov40_read144_maxK81_Bf_M	245	C	T	29	unphased	shared	non-CpG
Bf-71	non_bubble_other648263_len3603_cov41_read147_maxK76_Bf_P	3100	C	T	65	Paternal	unique	non-CpG
Bf-71	primary_bubble13102_len9038_cov39_read144_maxK81_Bf_M	8373	A	T	24	unphased	unique	non-CpG
Bf-72	primary_bubble44310_len9609_cov41_read147_maxK76_Bf_P	6350	C	T	54	Paternal	shared	non-CpG
Bf-72	non_bubble_other401706_len20390_cov82_read144_maxK81_Bf_M	12410	C	A	56	Maternal	unique	non-CpG
Bf-72	non_bubble_other547699_len3505_cov55_read144_maxK81_Bf_M	3317	A	G	36	Maternal	unique	non-CpG
Bf-72	non_bubble_other547699_len3505_cov55_read144_maxK81_Bf_M	3330	G	A	39	Maternal	unique	non-CpG
Bf-72	non_bubble_other547699_len3505_cov55_read144_maxK81_Bf_M	3341	T	G	39	Maternal	unique	non-CpG
Bf-72	primary_bubble60286_len11516_cov36_read144_maxK81_Bf_M	5909	A	G	34	Maternal	unique	non-CpG
Bf-72	secondary_bubble45634_len9427_cov39_read144_maxK81_Bf_M	8965	C	A	58	Maternal	unique	CpG
Bf-73	non_bubble_other92546_len3165_cov37_read147_maxK76_Bf_P	1678	A	G	41	Paternal	shared	non-CpG
Bf-74	non_bubble_other284102_len10828_cov39_read144_maxK81_Bf_M	2893	T	A	56	Maternal	shared	non-CpG
Bf-74	secondary_bubble38106_len19626_cov38_read144_maxK81_Bf_M	2168	G	T	19	Maternal	unique	non-CpG
Bf-74	secondary_bubble38106_len19626_cov38_read144_maxK81_Bf_M	2185	T	C	16	Maternal	unique	non-CpG
Bf-74	secondary_bubble38106_len19626_cov38_read144_maxK81_Bf_M	2194	A	C	17	Maternal	unique	non-CpG
Bf-75	non_bubble_other415760_len15443_cov76_read144_maxK81_Bf_M	5061	G	T	16	Maternal	unique	non-CpG
Bf-76	non_bubble_other120448_len2289_cov46_read147_maxK76_Bf_P	668	T	C	48	Paternal	unique	non-CpG
Bf-76	secondary_bubble64158_len2513_cov36_read144_maxK81_Bf_M	800	A	C	20	Maternal	shared	non-CpG
Bf-77	non_bubble_other114373_len3548_cov40_read144_maxK81_Bf_M	2387	G	A	35	Maternal	unique	CpG
Bf-77	secondary_bubble60230_len6743_cov37_read144_maxK81_Bf_M	4537	T	C	40	Maternal	shared	non-CpG
Bf-78	non_bubble_other325278_len11439_cov38_read144_maxK81_Bf_M	8728	C	G	39	Maternal	unique	non-CpG
Bf-78	secondary_bubble37110_len3443_cov44_read147_maxK76_Bf_P	693	T	A	46	Paternal	unique	non-CpG
Bf-79	non_bubble_other354075_len7858_cov72_read144_maxK81_Bf_M	4164	C	T	49	Maternal	unique	non-CpG
Bf-8	non_bubble_other376707_len15681_cov44_read144_maxK81_Bf_M	4364	T	C	17	Maternal	unique	non-CpG
Bf-8	non_bubble_other376707_len15681_cov44_read144_maxK81_Bf_M	4367	A	G	17	Maternal	unique	non-CpG
Bf-8	secondary_bubble32406_len931_cov34_read147_maxK76_Bf_P	811	T	C	11	Paternal	unique	non-CpG
Bf-8	primary_bubble27027_len544_cov39_read144_maxK81_Bf_M	224	G	A	18	unphased	shared	non-CpG
Bf-82	primary_bubble61585_len2798_cov31_read147_maxK76_Bf_P	1561	G	T	30	Paternal	unique	non-CpG
Bf-83	primary_bubble63524_len4689_cov40_read147_maxK76_Bf_P	2468	T	C	40	Paternal	shared	non-CpG
Bf-83	non_bubble_other336926_len4951_cov70_read147_maxK76_Bf_P	3984	G	A	54	Paternal	unique	non-CpG
Bf-83	non_bubble_other438579_len1091_cov34_read144_maxK81_Bf_M	776	A	C	49	Maternal	unique	non-CpG
Bf-83	primary_bubble25817_len33578_cov40_read144_maxK81_Bf_M	2401	G	T	50	Maternal	unique	non-CpG
Bf-84	non_bubble_other449607_len9742_cov37_read144_maxK81_Bf_M	1287	G	A	45	Maternal	unique	non-CpG
Bf-84	primary_bubble61250_len8735_cov41_read144_maxK81_Bf_M	829	G	A	38	Maternal	unique	non-CpG
Bf-85	secondary_bubble44232_len2758_cov36_read144_maxK81_Bf_M	1310	G	A	32	unphased	unique	CpG
Bf-87	non_bubble_other338739_len19835_cov72_read147_maxK76_Bf_P	9145	A	G	75	Paternal	unique	non-CpG
Bf-87	primary_bubble23155_len4439_cov40_read144_maxK81_Bf_M	3570	T	C	47	Maternal	unique	non-CpG
Bf-87	primary_bubble24168_len36301_cov40_read147_maxK76_Bf_P	19658	C	A	65	Paternal	unique	non-CpG
Bf-87	primary_bubble60701_len11182_cov37_read147_maxK76_Bf_P	397	A	C	52	unphased	unique	non-CpG
Bf-87	secondary_bubble41090_len2849_cov40_read147_maxK76_Bf_P	1624	C	G	53	Paternal	unique	non-CpG
Bf-88	non_bubble_other320243_len24007_cov39_read147_maxK76_Bf_P	15376	G	A	29	Paternal	unique	non-CpG
Bf-89	secondary_bubble36256_len3082_cov36_read147_maxK76_Bf_P	1778	C	T	31	unphased	unique	CpG
Bf-9	primary_bubble28262_len8860_cov38_read147_maxK76_Bf_P	1315	A	G	54	Paternal	unique	non-CpG
Bf-9	non_bubble_other406799_len13694_cov40_read144_maxK81_Bf_M	10668	A	G	21	Maternal	shared	non-CpG
Bf-90	primary_bubble27027_len544_cov39_read144_maxK81_Bf_M	224	G	A	14	Maternal	shared	non-CpG
Bf-91	primary_bubble33925_len811_cov40_read144_maxK81_Bf_M	245	C	T	19	unphased	shared	non-CpG
Bf-91	primary_bubble43136_len8325_cov39_read144_maxK81_Bf_M	4516	C	A	38	Maternal	unique	non-CpG
Bf-93	non_bubble_other512822_len5397_cov46_read147_maxK76_Bf_P	4189	G	A	35	Paternal	unique	non-CpG
Bf-94	secondary_bubble50143_len9886_cov39_read147_maxK76_Bf_P	1673	C	T	27	unphased	unique	CpG
Bf-95	non_bubble_other264517_len12910_cov73_read147_maxK76_Bf_P	9424	T	G	45	Paternal	shared	non-CpG
Bf-95	secondary_bubble45148_len29039_cov37_read147_maxK76_Bf_P	27336	T	C	32	Paternal	shared	non-CpG
Bf-96	primary_bubble37565_len8529_cov37_read147_maxK76_Bf_P	7574	C	A	48	Paternal	unique	non-CpG
Bf-97	non_bubble_other577985_len17632_cov51_read147_maxK76_Bf_P	2547	C	T	38	Paternal	unique	CpG
Bf-97	secondary_bubble14152_len12992_cov38_read147_maxK76_Bf_P	5073	T	A	26	Paternal	unique	non-CpG
Bf-98	non_bubble_other406799_len13694_cov40_read144_maxK81_Bf_M	10668	A	G	42	Maternal	shared	non-CpG
Bf-98	secondary_bubble27782_len15323_cov37_read147_maxK76_Bf_P	9756	A	C	16	unphased	unique	non-CpG
Bf-99	primary_bubble13642_len16988_cov37_read147_maxK76_Bf_P	9963	C	A	20	Paternal	unique	non-CpG

## Sheet: Table S7
Table S7 - Parameters used for primer design with NGS-PrimerPlex (Kechin, et al. 2020).
Parameter	Value
min-amplicon-length	100
max-amplicon-length	300
optimal-amplicon-length	150
min-primer-length	18
max-primer-length	30
min-primer-melting-temp	60
max-primer-melting-temp	68
optimal-primer-melting-temp	64
min-primer-gc	30
max-primer-gc	70
optimal-primer-gc	50
primers-number1	50
threads	10
return-variants-number	200

## Sheet: Table S8
Table S8 - Primers used in Amplicon-seq.
Note: Tm, melting temperature of primer.​​
Sample label	Target fragment	Left primer ID	Left primer sequence	Right primer ID	Right Primer sequence	Amplicon length	Left primer Tm	Right primer Tm	Left primer length	Right primer length	Amplicon name
Bf-22	Fragment contains DNM (s)	Bf-22_s35404_P_F	TGATGATTGTTTTCGTTGAAGGCAG	Bf-22_s35404_P_R	AAATTGCTAGGCTGGTTCGCTC	169	64	65	25	22	secondary_bubble35404_len33878_cov37_read147_maxK76_Bf_P:30663
Bf-30	Fragment contains DNM (s)	Bf-30_n117763_P_F	TGGAACAGTCGTACAGTGCTCT	Bf-30_n117763_P_R	GGACTCCAATTCCCATCAAGCT	159	65	64	22	22	non_bubble_other117763_len5871_cov52_read147_maxK76_Bf_P:1678
Bf-30	Allele of DNM-containing fragment	Bf-30_n178673_M_F	ATGGGTTCATCAGGCAAATAGGG	Bf-30_n178673_M_R	GTACCTAATGTCCTGTCACGGTAG	158	64	64	23	24	non_bubble_other178673_len15277_cov73_read144_maxK81_Bf_M:12689
Bf-30	Fragment contains DNM (s)	Bf-30_p45292_P_F	CCTGCACAGCAAGGTACAAA	Bf-30_p45292_P_R	CTTTTTCTTGACCAGTGGAAGAA	176	63	61	20	23	primary_bubble45292_len64870_cov38_read147_maxK76_Bf_P:13642
Bf-30	Fragment contains DNM (s)	Bf-30_s18111_P_F	ATGGGTTCATCAGGCAAGTATGG	Bf-30_s18111_P_R	CCTAATGTCCTGTCACGGTAGAT	161	64	63	23	23	secondary_bubble18111_len1027_cov36_read147_maxK76_Bf_P:789
Bf-36	Fragment contains DNM (s)	Bf-36_n632808_P_F	GTGGACGGAAATGGAATGGACA	Bf-36_n632808_P_R	CGAGGAGAATAGGAAATACTTGGG	170	65	62	22	24	non_bubble_other632808_len18276_cov72_read147_maxK76_Bf_P:15594
Bf-4	Fragment contains DNM (s)	Bf-4_n168303_M_F	GTTGCCTGTAGTTCAAATTTGTC	Bf-4_n168303_M_R	ATCTGCAGTCATGAGTGGCG	180	60	64	23	20	non_bubble_other168303_len8255_cov57_read144_maxK81_Bf_M:6823
Bf-4	Fragment contains DNM (s)	Bf-4_n416327_M_F	CCAGCAACCTAATATCCACTGC	Bf-4_n416327_M_R	CCATAGAACGGGATCAGGTT	184	63	61	22	20	non_bubble_other416327_len28407_cov78_read144_maxK81_Bf_M:13327
Bf-45	Fragment contains DNM (s)	Bf-45_p32324_P_F	CACCGACTACCAGCACTATGTT	Bf-45_p32324_P_R	TGCTAGACAACTCCACCCAACA	150	64	65	22	22	primary_bubble32324_len8338_cov42_read144_maxK81_Bf_M:3923
Bf-45	Fragment contains DNM (s)	Bf-45_p63524_P_F	GAGAGGGGAAAGACGACACAGT	Bf-45_p63524_P_R	ACTGACAGAGAAGCAGACTCAGT	149	65	65	22	22	primary_bubble63524_len4689_cov40_read147_maxK76_Bf_P:2468
Bf-45	Fragment contains DNM (s)	Bf-45_n161917_M_F	ACAGTAGAATGCACAATGTTTTCA	Bf-45_n161917_M_R	TGTTTCATGGAAAATACCTGTAGAC	149	61	61	24	25	non_bubble_other161917_len13132_cov77_read144_maxK81_Bf_M:7671
Bf-51	Allele of DNM-containing fragment	Bf-51_n154781_M_F	GACCTAACGTTTAGCAGTATCTGA	Bf-51_n154781_M_R	TCTCCCTATAGTGGCCAACGTA	190	62	64	24	22	non_bubble_other154781_len2116_cov38_read144_maxK81_Bf_M:860
Bf-51	Fragment contains DNM (s)	Bf-51_p18111_P_F	AAAATCATCCCATTGGTCAAGCC	Bf-51_p18111_P_R	CACGGTAGATATGTGCACTAATGA	190	64	62	23	24	primary_bubble18111_len1095_cov39_read147_maxK76_Bf_P:857
Bf-51	Allele of DNM-containing fragment	Bf-51_p37501_P_F	CCCGACTTTGACCTAACGTTTAG	Bf-51_p37501_P_R	CAGCGTAGTCAGTCTGGTATAGA	190	63	63	23	23	primary_bubble37501_len6623_cov37_read147_maxK76_Bf_P:3019
Bf-51	Fragment contains DNM (s)	Bf-51_s18111_P_F	ATGGGTTCATCAGGCAAGTATGG	Bf-51_s18111_P_R	CCGAGGGTTTGAAATAAAGTCGT	190	64	63	26	23	secondary_bubble18111_len1027_cov36_read147_maxK76_Bf_P:789
Bf-51	Fragment contains DNM (s)	Bf-51_s37501_P_F	TGACCTAACGTTTAGCAGTATCTG	Bf-51_s37501_P_R	CTACGGAGGATGATACTCAGGCT	190	62	65	24	23	secondary_bubble37501_len6310_cov36_read147_maxK76_Bf_P:3076
Bf-61	Fragment contains DNM (s)	Bf-61_n415165_M_F	GACGGTCAGGGAAACATCAT	Bf-61_n415165_M_R	GACACAATGTTCTCTCCAGTCT	180	62	62	20	22	non_bubble_other415165_len24824_cov79_read144_maxK81_Bf_M:20154
Bf-61	Fragment contains DNM (s)	Bf-61_n434809_M_F	GATCACTATCATCACATGCTACTAC	Bf-61_n434809_M_R	TGTACTTAGTAATAGTATCTAGGAACAATG	179	60	60	25	30	non_bubble_other434809_len4696_cov38_read144_maxK81_Bf_M:1250
Bf-61	Fragment contains DNM (s)	Bf-61_s58489_P_F	ACCCCTACCAATCCTCATTCAG	Bf-61_s58489_P_R	GGCGTCAAAATTGTTTTCGATCTG	182	63	63	22	24	secondary_bubble58489_len10122_cov40_read147_maxK76_Bf_P:1536
Bf-77	Fragment contains DNM (s)	Bf-77_n114373_M_F	CACCTAAGACTATGTTTACACCAGT	Bf-77_n114373_M_R	CGGTCCCTTGGGTATTTTATCTAC	173	62	62	25	24	non_bubble_other114373_len3548_cov40_read144_maxK81_Bf_M:2387
Bf-77	Fragment contains DNM (s)	Bf-77_s60230_M_F	TTAAAATTAACTTGAGAGCCTAAATCTACC	Bf-77_s60230_M_R	GTTAATCTGCTCTAGTGATATGTCCG	151	62	63	30	26	secondary_bubble60230_len6743_cov37_read144_maxK81_Bf_M:4537
Bf-96	Fragment contains DNM (s)	Bf-96_p37565_P_F	TTCGGCCCGAGAAGGTTAATCT	Bf-96_p37565_P_R	TGACTACTTTTCATAGTATTTCCTCTAC	156	65	60	22	28	primary_bubble37565_len8529_cov37_read147_maxK76_Bf_P:7574

## Sheet: Table S9
Table S9 - DNMs validated by Amplicon-seq.
Note: ssDNM, DNMs shared among siblings.
Sample label	Contig ID	Position	Reference allele	Alternative allele	Parental origin	ssDNM	CpG	Validate result	Supported reads	All reads	Proportion of supported reads
Bf-4	non_bubble_other168303_len8255_cov57_read144_maxK81_Bf_M	6823	G	A	Maternal	unique	none	confirmed	172038	202848	0.848113
Bf-4	non_bubble_other168303_len8255_cov57_read144_maxK81_Bf_M	6824	T	C	Maternal	unique	none	confirmed	171751	203117	0.845577
Bf-4	non_bubble_other416327_len28407_cov78_read144_maxK81_Bf_M	13327	T	C	Maternal	unique	none	confirmed	375460	376533	0.99715
Bf-22	secondary_bubble35404_len33878_cov37_read147_maxK76_Bf_P	30663	G	A	Paternal	unique	none	confirmed	266948	269908	0.989033
Bf-30	non_bubble_other117763_len5871_cov52_read147_maxK76_Bf_P	1678	G	T	Paternal	unique	none	confirmed	1253258	1317518	0.951226
Bf-30	non_bubble_other117763_len5871_cov52_read147_maxK76_Bf_P	1679	A	T	Paternal	unique	none	confirmed	1254261	1316957	0.952393
Bf-30	primary_bubble45292_len64870_cov38_read147_maxK76_Bf_P	13642	T	C	Paternal	shared	none	confirmed	1186083	1297334	0.914246
Bf-30	secondary_bubble18111_len1027_cov36_read147_maxK76_Bf_P	789	A	G	Paternal	shared	none	confirmed	4161265	4438583	0.937521
Bf-36	non_bubble_other632808_len18276_cov72_read147_maxK76_Bf_P	15594	C	A	Paternal	unique	none	confirmed	890302	910301	0.97803
Bf-45	non_bubble_other161917_len13132_cov77_read144_maxK81_Bf_M	7671	T	C	Maternal	unique	none	confirmed	475657	475984	0.999313
Bf-45	primary_bubble32324_len8338_cov42_read144_maxK81_Bf_M	3923	C	T	Maternal	unique	none	amplification error	103493	116424	0.888932
Bf-45	primary_bubble32324_len8338_cov42_read144_maxK81_Bf_M	3926	G	A	Maternal	unique	CpG_CtoT	amplification error	108617	116505	0.932295
Bf-45	primary_bubble63524_len4689_cov40_read147_maxK76_Bf_P	2468	T	C	Paternal	shared	none	confirmed	435948	437921	0.995495
Bf-51	primary_bubble35877_len34165_cov37_read147_maxK76_Bf_P	19453	G	A	Paternal	unique	CpG_CtoT	confirmed	1342319	1365951	0.982699
Bf-51	secondary_bubble18111_len1027_cov36_read147_maxK76_Bf_P	789	A	G	Paternal	shared	none	confirmed	2363976	2714595	0.870839
Bf-51	secondary_bubble37501_len6310_cov36_read147_maxK76_Bf_P	3076	T	C	Paternal	unique	none	confirmed	73267	94287	0.777064
Bf-61	non_bubble_other415165_len24824_cov79_read144_maxK81_Bf_M	20154	G	T	Maternal	unique	none	confirmed	481427	532439	0.904192
Bf-61	non_bubble_other434809_len4696_cov38_read144_maxK81_Bf_M	1250	A	G	Maternal	unique	none	confirmed	784489	786775	0.997094
Bf-61	secondary_bubble58489_len10122_cov40_read147_maxK76_Bf_P	1536	G	A	Paternal	shared	none	confirmed	1134540	1142240	0.993259
Bf-77	non_bubble_other114373_len3548_cov40_read144_maxK81_Bf_M	2387	G	A	Maternal	unique	CpG_CtoT	confirmed	745511	751188	0.992443
Bf-77	secondary_bubble60230_len6743_cov37_read144_maxK81_Bf_M	4537	T	C	Maternal	shared	none	confirmed	220205	229142	0.960998
Bf-96	primary_bubble37565_len8529_cov37_read147_maxK76_Bf_P	7574	C	A	Paternal	unique	none	confirmed	188488	189219	0.996137

## Sheet: Table S10
Table S10 - Comparison of estimated per generation rate and Effective population size (Ne) with pubulished values (Bergeron, et al. 2023; Wang and Obbard 2023).
Scientific name	Organismal classification	Mean mutation rate (#/bp/generation)	Effective population size (Ne)	Diversity
Branchiostoma floridae	Amphioxus	5.89e-09	1.68506e+06	0.039
Ara glaucogularis	Bird	9.18766e-09	8572.53	0.000958615
Pelecanus crispus	Bird	6.6877e-09	5321.79	0.00104815
Bubo scandiacus	Bird	1.92917e-09	11606.8	0.00113942
Platalea ajaja	Bird	1.405e-08	10657.2	0.00135583
Gyps fulvus	Bird	3.0928e-09	15343.3	0.00213837
Chauna torquata	Bird	5.25231e-09	98348.1	0.00317697
Aptenodytes forsteri	Bird	1.03115e-08	83599.2	0.0038174
Phoenicopterus roseus	Bird	1.21826e-08	53403.3	0.0043948
Pygoscelis adeliae	Bird	1.25701e-08	119303	0.00498311
Cyanistes caeruleus	Bird	4.8778e-09	579909	0.00522148
Turdus merula	Bird	6.10927e-09	59450	0.00540747
Taeniopygia guttata	Bird	6.25416e-09	402641	0.006075
Saxicola maurus	Bird	6.5769e-09	85009.2	0.00628619
Coturnix japonica	Bird	6.14047e-09	690470	0.00876992
Salmo salar	Fish	4.94652e-09	18535.4	0.0019112
Amphiprion ocellaris	Fish	7.9385e-09	28606.6	0.00315232
Cynoglossus semilaevis	Fish	8.62075e-09	55690.2	0.00640178
Cyprinus carpio	Fish	6.71334e-09	51323.1	0.00779603
Larimichthys crocea	Fish	3.08425e-09	622310	0.00903271
Sarcophilus harrisii	Mammal	5.72224e-09	85376	0.000603388
Odobenus rosmarus	Mammal	9.65628e-09	18035.8	0.000811116
Ceratotherium simum	Mammal	8.30498e-09	10942.6	0.0010126
Panthera pardus	Mammal	8.26113e-09	48280.9	0.00103544
Homo sapiens	Mammal	1.17006e-08	6632.06	0.0010829
Tursiops truncatus	Mammal	8.48228e-09	10878.8	0.00124444
Ailurus fulgens	Mammal	1.07461e-08	11371.2	0.00131197
Tapirus indicus	Mammal	4.66352e-09	14049	0.00134782
Neovison vison	Mammal	5.11355e-09	19584.3	0.00135175
Procavia capensis	Mammal	8.50102e-09	67018.8	0.00137773
Monodelphis domestica	Mammal	4.49498e-09	467783	0.00164
Canis lupus familiaris	Mammal	9.02329e-09	102454	0.0017179
Pan troglodytes	Mammal	1.43129e-08	11389.6	0.00176333
Saimiri boliviensis	Mammal	7.82356e-09	13154.4	0.00198845
Moschus berezovskii	Mammal	1.17713e-08	35760.1	0.00212732
Vulpes vulpes	Mammal	4.52768e-09	511732	0.00215901
Giraffa camelopardalis	Mammal	1.10671e-08	41421.8	0.0024493
Cervus elaphus yarkandensis	Mammal	5.77834e-09	67526.6	0.00260427
Pithecia pithecia	Mammal	8.48601e-09	30577.1	0.00273865
Hippopotamus amphibius	Mammal	8.89722e-09	24768	0.00287903
Hylobates lar	Mammal	9.05443e-09	23734.4	0.00298865
Mandrillus leucophaeus	Mammal	5.83797e-09	53332.4	0.00308855
Capra hircus	Mammal	5.87101e-09	44467.1	0.00337691
Vicugna pacos	Mammal	9.63013e-09	216924	0.00353063
Felis catus	Mammal	3.86075e-09	784815	0.00374382
Mus musculus	Mammal	5.27516e-09	75428.3	0.00415556
Cervus nippon	Mammal	4.65843e-09	347419	0.00420863
Sus scrofa	Mammal	5.24671e-09	90697.5	0.00440821
Cavia aperea	Mammal	8.58873e-09	189133	0.00943425
Coleonyx brevis	Reptile	5.86568e-09	653901	0.00212483
Eublepharis macularius	Reptile	5.03042e-09	203853	0.00423239

[truncated: 4 more sheets: Table S11, Table S12, Table S13, Table S14]
